# Supplementary material for: Mechanical Characteristics and Skating Performance of Trained Youth Ice Hockey Players at Different Maturation Stages
Source: J Funct Morphol Kinesiol. 2025 Dec 21;11(1):2. doi: 10.3390/jfmk11010002 (PMC12821503; doi:10.3390/jfmk11010002)
Supplement: Supplementary file 1 [file jfmk-11-00002-s001.zip]

Archive with 1 entries (1 files):
- jfmk-4014678-supplementary.csv
